# Supplementary material for: Comparative Large Amplitude Oscillatory Shear (LAOS) Study of Ionically and Physically Crosslinked Hydrogels
Source: Polymers (Basel). 2023 Mar 21;15(6):1558. doi: 10.3390/polym15061558 (PMC10051575; doi:10.3390/polym15061558)
Supplement: Supplementary file 1 [file polymers-15-01558-s001.zip]

Archive with 1 entries (1 files):
- polymers-2272261-supplementary.pdf
